# Supplementary material for: Nucleo-mitochondrial asymmetry profiles the proliferative engine and spatial niche reconstruction in clear cell renal cell carcinoma
Source: Front Immunol. 2026 Jun 12;17:1838182. doi: 10.3389/fimmu.2026.1838182 (PMC13306239; doi:10.3389/fimmu.2026.1838182)
Supplement: Supplementary file 2 [file Table2.xlsx]

## Sheet: Sheet1
First Annotation
EC	Malignant	Myeloid	Stromal	T & NK
PECAM1	CA9	CD14	COL1A1	CD3D
CDH5	SLC2A1	CD68	COL3A1	CD3E
VWF	NNMT	CD163	ACTA2	CD8A
CLDN5	VIM	ITGAX	PDGFRB	NCAM1
FLT1	KRT18	CD1C	RGS5	NCR1
	CD70

## Sheet: Sheet2
Second Annotation
EC
EC-cycling	EC_Cap01-F8	EC_Cap03-IGFBP5	EC_Cap04-NRP2	EC_Cap05-KIT	EC_Cap06-WT1	EC_Cap07-DNASE1L3	EC_Cap-CD36	EC_artery	EC_vein
MKI67	CDK1	IGFBP5	NRP2	KIT	WT1	DNASE1L3	CD36	PDZD2	NR2F2
PCNA								MCTP1	MIR99AHG
TOP2A								ATP2A3	GPM6A
CDK1								GJA5	PLSCR4
Myeloid
1_B	2_Plasma	3_Mono	4_Macro	5_DC	6_Mast
MS4A1	CD38	FCGR3A	CD68	CLEC9A	KIT
BANK1	MZB1	FCN1	CD14	ITGAX	CPA3
AFF3	XBP1	RAP1GAP2	CD163	HLA-DRA	ENPP3
PAX5	PRDM1	TCF7L2	DOCK4	CCSER1	MS4A2
Stromal
Fib	SMC	peri
COL1A1	ACTA2	PDZD2
COL3A1	MYH11	RGS5
VCAN	TAGLN	CD36
COL8A1	CNN1	CPA6
FAP	MYH11	NRG3
BICC1
T & NK
1_CD4-Tcm/Th	1_CD4-Treg	2_CD8-Tex	2_CD8-cycling	3_MAIT	4_NK-KLRC1	4_Temra/aNK
CD4	CD4	CD8A	MKI67	CD69	KLRC1	KLRG1
ANK3	IL2RA	CD8B	PCNA	KLRB1	KLRD1	B3GAT1
CAMK4	FOXP3	HAVCR2	MCM6	RUNX2	NCAM1	ZEB2
SERINC5	CTLA4	LAG3	CD8A	ZBTB16	PLCG2	GNLY
	IKZF2	PDCD1	CD8B	IL18R1	NCR1	FCGR3A
						PRF1
