# Supplementary material for: Nucleo-mitochondrial asymmetry profiles the proliferative engine and spatial niche reconstruction in clear cell renal cell carcinoma
Source: Front Immunol. 2026 Jun 12;17:1838182. doi: 10.3389/fimmu.2026.1838182 (PMC13306239; doi:10.3389/fimmu.2026.1838182)
Supplement: Supplementary file 3 [file Table3.xlsx]

## Sheet: Metabolite Balance
Metabolin	Metabolite Balance
AMP	-202.311
Pyruvate	206.681
Acetyl-CoA	831.006
Glutamate	-396.588
2OG	649.097
NA	298.687
Glycine	-85.3399
Succinate	186.364
UDP-N-acetylglucosamine	45.6771
lysine	-102.452
Aspartate	-980.399
Glutathione	-102.342
Arginine	181.447
NA.1	360.895
Serine	-484.237
Methionine	-458.148
Ornithine	-165.405
Phenylalanine	33.7196
Tyrosine	-165.027
Succinyl-CoA	785.987
Cysteine	343.658
B-Alanine	1068.43
Propanoyl-CoA	-62.7395
Glucose-1-phosphate	-259.519
UMP	-113.957
Dolichyl phosphate	-374.909
CDP	150.268
Choline	-131.295
G3P	-216.076
PRPP	-108.612
Fumarate	961.636
Leucine	-73.0967
IMP	-100.407
Putrescine	-198.42
Histidine	-65.949
GMP	-43.1859
Proline	27.9351
Malate	7.80355
Citrate	393.015
NA.2	305.205
Valine	-186.327
Cholesterol	-89.6051
Threonine	-26.9407
3PD	-66.7017
dCMP	100.475
Lactate	20.9598
Hypoxanthine	297.147
Glucose	-21.8837
NA.3	-238.174
GABA	476.066
dTMP	-252.238
dUMP	-111.165
Xanthine	56.257
Chondroitin	29.902
Isoleucine	-438.235
(E,E)-Farnesyl-PP	-676.864
Deoxyadenosine	37.3764
XMP	-225.584
G6P	-571.254
dCDP	-791.744
Spermine	330.155
Argininosuccinate	78.7523
NA.4	60.718
AICAR	-81.3625
Fatty Acid	28.591
Pyrimidine	86.5823
(Glc)3 (GlcNAc)2 (Man)9 (Asn)1	-12.9874
(GlcNAc)4 (Man)3 (Asn)1	28.0471
(Gal)2 (GlcA)1 (Xyl)1 (Ser)1	-160.984
(Gal)1 (GlcNAc)1 (Man)1 (Ser/Thr)1	-83.4784

## Sheet: Metabolic Flux
pathway	Metabolic Flux
Glucose -> G6P	174.183
G6P -> G3P	512.007
G3P -> 3PD	460.122
3PD -> Pyruvate	403.009
Pyruvate -> Acetyl-Coa	172.908
Pyruvate -> Lactate	366.804
Acetyl-CoA+Oxaloacetate -> Citrate	493.592
Citrate -> 2OG	324.386
2OG -> Succinyl-CoA	248.64
Succinyl-CoA -> Succinate	264.247
Succinate -> Fumarate	374.708
Fumarate -> Malate	210.773
Malate -> Oxaloacetate	433.795
Pyruvate -> Oxaloacetate	114.686
3PD -> Serine	123.814
Serine -> Pyruvate	114.705
Serine -> Cysteine	41.6242
Serine -> Glycine	300.546
Glycine -> Creatine	421.663
Glycine -> Glyoxylate	88.9423
Choline -> Glycine	171.552
Glycine -> Glycine-OUT	141.218
Glycine -> Glutathione	226.369
Glutathione -> Glycine + Cysteine	262.563
Glutathione -> glutamate	253.667
Glutamate + Cysteine -> Glutathione	187.52
Serine -> 2-Aminoacrylate	117.126
Serine -> Methionine	224.542
Cysteine -> Pyruvate	176.866
Methionine -> Cysteine	183.888
Methionine -> Methionine-OUT	227.842
Threonine -> Propanoyl-CoA	167.478
G3P -> PRPP	267.962
Acetyl-CoA -> Fatty Acid	137.547
Fatty Acid -> Acetyl-CoA	245.237
Aspartate -> Pyrimidine	105.501
Aspartate -> Aspartate-OUT	102.166
Aspartate -> Asparagine	85.8547
Aspartate -> Fumarate	242.205
Aspartate -> Oxaloacetate	209.606
Aspartate -> B-Alanine	10.2551
Spermine -> B-Alanine	169.666
Histidine -> B-Alanine	331.44
B-Alanine -> Acetyl-CoA	125.423
Pyrimidine -> B-Alanine	171.973
Propanoyl-CoA -> Succinate	170.631
Propanoyl-CoA -> Acetyl-CoA	244.886
Glutamate -> Glutamine	377.76
Glutamate -> GABA	39.6369
GABA -> Succinate	64.7663
Glutamate -> 2OG	249.651
Histidine -> glutamate	117.475
Leucine -> Acetyl-CoA	203.763
Valine -> Succinyl-CoA	211.673
Isoleucine -> Succinyl-CoA	222.809
Isoleucine -> Acetyl-CoA	253.188
Tyrosine -> Fumarate	323.809
Tyrosine -> Tyrosine-OUT	115.978
Phenylalanine -> Tyrosine	88.5596
lysine -> Acetyl-CoA	243.448
Putrescine -> GABA	322.054
Ornithine -> Putrescine	241.676
Arginine -> Ornithine	127.308
Arginine -> Putrescine	110.819
Argininosuccinate -> Arginine + Fumarate	231.687
Citruline + Aspartate -> Argininosuccinate	310.439
Ornithine -> Proline	126.08
Proline -> Glyoxylate + pyruvate	166.498
Putresine -> Spermine	228.861
Methionine -> Spermine	270.959
Glucose_in -> Glucose	331.054
Acetyl-CoA_in -> Acetyl-CoA	196.727
Citrate_in -> Citrate	223.809
2OG_in -> 2OG	323.7
Succinate_in -> Succinate	61.4268
Malate_in -> Malate	230.826
Oxaloacetate_in -> Oxaloacetate	34.1921
Lactate -> Lactate_out	345.844
serine_in -> serine	190.492
Cysteine_in -> Cysteine	219.968
Glycine_in -> Glycine	58.1912
Choline_in -> Choline	40.2575
Threonine_in -> Threonine	140.537
Aspartate_in -> Aspartate	85.6283
Pyrimidine_in -> Pyrimidine	153.053
Histidine_in -> Histidine	382.966
B-Alanine_in -> B-Alanine	231.441
Propanoyl-CoA_in -> Propanoyl-CoA	185.301
glutamate_in -> glutamate	86.8378
Glutamine_in -> Glutamine	225.69
GABA_in -> GABA	179.142
Tyrosine_in -> Tyrosine	186.201
phenylalanine_in -> phenylalanine	122.279
Valine_in -> Valine	25.3459
Isoleucine_in -> Isoleucine	37.762
Leucine_in -> Leucine	130.666
Lysine_in -> Lysine	140.995
Arginine -> Arginine	187.888
Citrulline_in -> Citrulline	72.2651
Ornithine_in -> Ornithine	75.0432
Proline_in -> Proline	68.3534
Fatty Acid_in -> Fatty Acid	136.281
Glucose -> Glucose-6-phosphate	178.755
Glucose-6-phosphate -> UDP-N-acetylglucosamine	221.202
Glucose-6-phosphate -> Glucose-1-phosphate	190.982
Glucose-1-phosphate -> UDP-glucuronic acid	314.056
UDP-glucuronic acid+UDP-N-acetylglucosamine -> Hyaluronic acid	8.85103
Glucose-1-phosphate -> Glycogen	136.445
UDP-N-acetylglucosamine -> CMP-N-acetylneuraminate	166.674
Acetyl-CoA -> (E,E)-Farnesyl-PP	223.434
(E,E)-Farnesyl-PP -> Geranylgeranyl-PP	259.889
(E,E)-Farnesyl-PP -> Farnesal	205.817
(E,E)-Farnesyl-PP -> Ubiquinone	201.123
(E,E)-Farnesyl-PP -> Dolichyl phosphate	94.3352
Dolichyl phosphate -> Dolichyl phosphate D-mannose	215.071
Dolichyl phosphate -> (GlcNAc)4 (Man)3 (Asn)1	254.173
(Glc)3 (GlcNAc)2 (Man)9 (PP-Dol)1+Protein asparagine -> (Glc)3 (GlcNAc)2 (Man)9 (Asn)1	300.585
(Glc)3 (GlcNAc)2 (Man)9 (Asn)1 -> (GlcNAc)4 (Man)3 (Asn)1	313.572
(GlcNAc)4 (Man)3 (Asn)1 -> (Gal)2 (GlcNAc)4 (LFuc)1 (Man)3 (Neu5Ac)2 (Asn)1	177.161
(GlcNAc)4 (Man)3 (Asn)1 -> (GlcNAc)7 (Man)3 (Asn)1	247.152
(GlcNAc)4 (Man)3 (Asn)1 -> (GlcNAc)5 (Man)3 (Asn)1	115.385
Dolichyl phosphate D-mannose+Protein serine -> (Gal)1 (GlcNAc)1 (Man)1 (Ser/Thr)1	154.353
(Gal)1 (GlcNAc)1 (Man)1 (Ser/Thr)1 -> (Gal)1 (GlcNAc)1 (Man)1 (Neu5Ac)1 (Ser/Thr)1	137.85
(Gal)1 (GlcNAc)1 (Man)1 (Ser/Thr)1 -> (Gal)1 (GlcA)1 (GlcNAc)1 (Man)1 (S)1 (Ser/Thr)1	66.4961
(Gal)1 (GlcNAc)1 (Man)1 (Ser/Thr)1 -> (Gal)1 (GlcNAc)1 (LFuc)1 (Man)1 (Ser/Thr)1	33.4849
Protein serine -> (Gal)2 (GlcA)1 (Xyl)1 (Ser)1	183.596
(Gal)2 (GlcA)1 (Xyl)1 (Ser)1 -> Chondroitin	200.456
Chondroitin -> Dermatan	170.554
(Gal)2 (GlcA)1 (Xyl)1 (Ser)1 -> (Gal)2 (GlcA)2 (GlcNAc)2 (Xyl)1 (Ser)1	144.123
PRPP+Glutamine -> IMP	242.555
5-Phosphoribosylamine -> AICAR	177.747
AICAR -> IMP	259.11
IMP -> AMP	186.267
IMP -> XMP	268.318
AMP -> Deoxyadenosine	242.711
AMP -> Adenine	145.867
ADP -> Deoxyadenosine	267.556
Deoxyadenosine -> Adenine	271.264
Deoxyadenosine -> Hypoxanthine	201.627
IMP -> Hypoxanthine	147.488
Hypoxanthine -> Xanthine	51.9679
XMP -> Xanthine	158.92
Xanthine -> Uric acid	50.542
Xanthine -> Guanine	104.089
XMP -> Guanine	187.6
GMP -> Guanine	190.567
PRPP -> UMP	134.018
Orotidylic acid -> UMP	135.342
UMP -> B-Alanine	137.537
UMP -> CDP	245.78
Uracil -> B-Alanine	141.544
UTP -> CDP	262.301
CDP -> Cytidine	161.82
CDP -> dCDP	195.993
dCDP -> Deoxycytidine	155.165
dCMP -> Deoxycytidine	140.238
dCDP -> dUMP	241.57
dCDP -> dCTP	350.288
dUMP -> Deoxyuridine	144.413
dUMP -> dTMP	208.323
dTMP -> Succinyl-CoA	181.268
dTMP -> dTTP	279.292
Thymine -> Succinyl-CoA	185.844
(E,E)-Farnesyl-PP -> Cholesterol	139.134
Cholesterol -> Chenodeoxycholate	142.342
Cholesterol -> Steroid_hormone	86.3973
XMP -> GMP	147.382
dCDP -> dCMP	240.713
