# Supplementary material for: Nucleo-mitochondrial asymmetry profiles the proliferative engine and spatial niche reconstruction in clear cell renal cell carcinoma
Source: Front Immunol. 2026 Jun 12;17:1838182. doi: 10.3389/fimmu.2026.1838182 (PMC13306239; doi:10.3389/fimmu.2026.1838182)
Supplement: Supplementary file 4 [file DataSheet1.csv]

top_50_key genes in C0��C1
gene	change_scores_lineage
KCNIP4	1.24E-06
SPP1	1.23E-06
SERPINE1	1.12E-06
CLSTN2	9.83E-07
ANGPTL4	9.09E-07
CTSB	8.75E-07
SORCS3	8.69E-07
CP	8.44E-07
NAMPT	8.43E-07
SLC2A3	8.42E-07
NDRG1	8.32E-07
VCAM1	8.23E-07
SLC17A3	8.06E-07
EFNA5	7.79E-07
CDH6	7.52E-07
THBS1	7.48E-07
TEX41	7.43E-07
PLOD2	7.40E-07
MT-CO1	7.37E-07
NCEH1	7.33E-07
ZFPM2-AS1	6.70E-07
SHISA9	6.60E-07
SOD2	6.59E-07
SERPINE2	6.56E-07
SLC8A1	6.40E-07
CDH4	6.38E-07
AKR1B1	6.29E-07
IGFBP5	6.21E-07
SERPINA1	6.21E-07
ENPP3	6.20E-07
AC018742.1	6.17E-07
ERO1A	6.16E-07
CRIM1	6.15E-07
ITGB8	6.01E-07
ELL2	5.97E-07
KCNMA1	5.95E-07
ANKRD33B	5.90E-07
SLC4A7	5.90E-07
COL23A1	5.87E-07
TGFA	5.83E-07
IGFBP3	5.75E-07
FGG	5.69E-07
WWOX	5.68E-07
SLC39A14	5.66E-07
TGFBI	5.61E-07
IGFBP7	5.60E-07
PLIN2	5.59E-07
KCNQ1OT1	5.56E-07
GDA	5.55E-07
AL079338.1	5.52E-07
