# Supplementary material for: Nucleo-mitochondrial asymmetry profiles the proliferative engine and spatial niche reconstruction in clear cell renal cell carcinoma
Source: Front Immunol. 2026 Jun 12;17:1838182. doi: 10.3389/fimmu.2026.1838182 (PMC13306239; doi:10.3389/fimmu.2026.1838182)
Supplement: Supplementary file 5 [file DataSheet2.csv]

The in situ ccRCC cohort from Meizhou People's Hospital
Pathology ID	MT-CO1 model	Gender	Age	OS.time	OS	Staining intensity 1	Percentage of positive 1	Staining intensity 2	Percentage of positive 2	HS2 score1	HS2 score2	HS score sum	T	N	M	Stage	CAIX	CD10	CK	Vimentin	E-ca	P504s	CD117	WHO/ISUP核级	Ki67
HT476189	-	男	54	58	0	1	40	1	30	40	30	35	3	1	1	4	1	1	0	0	0		0	1
HT489718	-	男	62	2	1	1	2	1	10	2	10	6	3	0	1	4	1	1				1	0	3
HT522331	+	男	77	5	1	2	80	2	85	160	170	165	4	1	1	4	1	1	0	1				4
HT564107	’+/-	男	63	68	0	3	15	2	20	45	40	42.5	3	0	1	4	1	1	0	0		1	0	2	10
HT569404	+	男	62	2	1	3	60	2	60	180	120	150	3	1	1	4	1	1	0	1		1	0	4
HT572794	’+/-	女	55	32	1	3	80	3	65	240	195	217.5	3	1	1	4	1	1	0	0		1	0	2
HT582929	’+/-	男	71	63	0	3	25	2	15	75	30	52.5	3	0	1	4	1	1	0	1		1	0	3	25
HT592385	-	男	31	34	1	2	8	2	20	16	40	28	3	1	1	4	1	1	0	1		1	0	3	15
HT492358	’+/-	男	60	75	0	1	55	1	55	55	55	55	3	0	0	3	1	1	0			1	0	2
HT543566	’+/-	男	60	44	1	2	70	2	70	140	140	140	3	0	0	3	1	1	0	1	0	1	0	4	20
HT557936	’+/-	男	63	34	1	2	30	2	25	60	50	55	3	0	0	3	1	1	0	1		1	0	2	5
HT596564	’+/-	男	56	19	1	2	45	2	40	90	80	85	3	0	0	3								2
HT478177	’+/-	男	64	84	0	3	20	2	10	60	20	40	2	0	0	2	1	1	0	0	0		0	1
HT482596	’+/-	女	68	84	0	1	75	2	65	75	130	102.5	2	0	0	2	1	1	0	0	0		0	2
HT483768	-	男	78	75	0	1	5	0	0	5	0	2.5	2	0	0	2	1	1	1	1			0	4
HT544519	+	男	68	66	1	2	90	2	80	180	160	170	2	0	0	2	1	1	0	1	1		0	1
HT463251	+	男	76	42	1	1	75	1	80	75	80	77.5	1	0	0	1	1	1	1	1				1
HT464796	+	男	52	87	0	2	50	2	70	100	140	120	1	0	0	1	1	1	1	1				2
HT468245	-	男	64	87	0	1	15	1	3	15	3	9	1	0	0	1	1	1	1	1				1
HT469899	+	男	47	86	0	3	75	2	75	225	150	187.5	1	0	0	1	1	1	0	0	1		0	1
HT479777	+	女	70	84	0	1	50	1	60	50	60	55	1	0	0	1	1	1	0			1	0	2
HT480420	-	男	51	84	0	1	15	1	2	15	2	8.5	1	0	0	1	1	1		1				2
HT482597	-	男	72	84	0	1	2	1	5	2	5	3.5	1	0	0	1	1	1	0	1	0		0	1
HT485155	-	男	65	72	0	0	0	0	0	0	0	0	1	0	0	1	1	1	0	1	1		0	1
HT488743	’+/-	女	70	72	0	1	20	1	40	20	40	30	1	0	0	1								2
HT490299	’+/-	女	9	70	1	1	70	1	50	70	50	60	1	0	0	1								3
HT494781	-	女	43	81	0	1	12	1	5	12	5	8.5	1	0	0	1	1	1	0	1	0		0	1
HT496722	+	男	79	81	0	1	36	1	30	36	30	33	1	0	0	1								3
HT504451	+	男	67	71	0	1	30	1	40	30	40	35	1	0	0	1								2
HT507280	’+/-	女	56	79	0	2	35	1	30	70	30	50	1	0	0	1	1	1	0	1	0		0	1
HT521571	+	男	49	76	0	2	60	2	50	120	100	110	1	0	0	1								3
HT521572	+	男	38	9	1	1	30	1	50	30	50	40	1	0	0	1								3
HT522194	+	女	75	76	0	2	35	2	30	70	60	65	1	0	0	1								3
HT523073	+	女	52	75	0	2	70	2	60	140	120	130	1	0	0	1								3
HT524069	+	男	53	72	1	2	90	2	80	180	160	170	1	0	0	1	1	1	0	1		1	0	2	40
HT541340	’+/-	男	68	72	0	2	45	2	40	90	80	85	1	0	0	1	1	1	0	1			0	2
HT544909	’+/-	男	51	71	0	1	40	1	40	40	40	40	1	0	0	1	1	1	0	1		0	0	1
HT547845	+	女	68	2	1	3	70	3	80	210	240	225	1	0	0	1	1	1	0	1		1	0	2	20
HT551619	+	男	64	70	0	2	96	2	100	192	200	196	1	0	0	1	1	1	0	0				1
HT553252	’+/-	男	54	70	0	2	40	2	50	80	100	90	1	0	0	1	1	1	0	1	1			3
HT556836	+	女	68	63	1	2	65	2	65	130	130	130	1	0	0	1								4
HT557949	’+/-	男	61	69	0	2	30	2	30	60	60	60	1	0	0	1	1	1	1	1		1	0	2	3
HT572585	+	男	38	66	0	2	40	2	50	80	100	90	1	0	0	1	1	1		1			0	1
HT574062	+	女	56	5	1	3	90	3	80	270	240	255	1	0	0	1								2
HT574452	+	男	58	65	0	1	30	1	40	30	40	35	1	0	0	1	1	1	0	1	1		0	1
HT575876	+	女	56	65	0	1	80	1	85	80	85	82.5	1	0	0	1	1	1	0	1		1	0	1
HT581496	+	女	82	6	1	1	90	1	70	90	70	80	1	0	0	1	1	1	0	0	0		0	1
HT584021	-	男	69	63	0	1	2	1	7	2	7	4.5	1	0	0	1	1	1	1	1	1	0	0	1
HT584904	’+/-	男	57	63	0	1	65	1	70	65	70	67.5	1	0	0	1	1	1	0	1	0	0	0	1
HT593243	-	男	53	61	0	1	2	0	0	2	0	1	1	0	0	1	1	1	0	1		1	0	2	5
HT597672	-	女	36	60	0	0	0	0	0	0	0	0	1	0	0	1	1	1	0	1		1	0	2	1
HT597994	+	女	53	60	0	2	75	2	70	150	140	145	1	0	0	1	1	1	0	1				1	25
HT599319	+	男	66	60	0	3	80	3	70	240	210	225	1	0	0	1	1	1	0	1			0	3	30
